# Supplementary material for: Bioengineered corneal tissue for minimally invasive vision restoration in advanced keratoconus in two clinical cohorts
Source: Nat Biotechnol. 2022 Aug 11;41(1):70–81. doi: 10.1038/s41587-022-01408-w (PMC9849136; doi:10.1038/s41587-022-01408-w)
Supplement: Source Data Figure 1 — Raw quantitative measurement data. [file 41587_2022_1408_MOESM3_ESM.xlsx]

## Sheet: OpticalTransmission
			Transmission in %			Human Cornea		BPCDX		BPC
		wavelength (nm)	Human Cornea 1	Human Cornea 2	Human Cornea 3	Mean	SD	Mean	SD	Mean	SD
		250	0			0		13.5	2.1	28.9	2.5
		300	10			10		58.3	3.1	70	2.6
		350	69			69		72.6	2.2	84.2	0.5
		450	83	83.5	72	79.5	6.5	85.7	1.4	91.9	0.2
		550	92	91	82	88.3333	5.50757	94.9	0.8	95.2	0.7
		650	95	94.5	88	92.5	3.90512	99	0.6	97.3	2.5
	Source:		KM Meek, DW Leonard, CJ Connon, S Dennis and S Khan, Eye (2003) 17, 927–936	Eva M. Beems, Jaap A. Van Best, Experimental Eye Research (1990) 50, 393-395	TJ Freegard, Eye (1997) 11, 465-471.

## Sheet: MechanicalProperties
	BPCDX
	Sample no	Tensile Stress at Maximum Load (kPa)	Tensile Strain at Maximum Load (%)	Energy at Maximum Load (mJ)	Young’s Modulus (kPa)
	1	498.99	9.16	17.381	7910
	2	351.04	10.9	15.7143	5900
	3	489.01	10.97	18.5714	7960
	4	484.61	14.07	26.1905	5460
	5	588.22	16.85	37.619	5400
	6	674.69	14.69	38.0952	7980
	7	498.99	9.16	17.381	7910
	8	351.04	10.9	15.7143	5900
	9	489.01	10.97	18.5714	7960
	10	425.94	12.97	20.2381	5800
	11	409.74	17.22	34.2857	3460
	12	459.47	18.69	38.0952	3540
	13	543.19	9.02	19.7619	9610
	14	399.64	12.3	21.6667	5080
	15	329.41	11.06	14.7619	5120
	16	454.75	11.57	22.1429	6310
	17	344	13.37	18.8095	4430
	18	392	12.3	22.619	5700
	19	353.51	9.99	14.5238	6440
	20	375.25	10.7	14.2857	4790
	21	580.49	13.1	32.8571	7510
	22	534.33	10.92	23.5714	8240
	Mean	455.787	12.3127	22.8571	6291.36
	SD	92.3742	2.64235	8.06684	1640.36

## Sheet: CollagenaseAssay
		BPC
		Sample ID/No.		Sample ID/No.		Sample ID/No.		Averages		STDEV
		1-A1		1-A2		1-A3
Time (m)	Time (h)	W (mg)	RM (%)	W (mg)	RM(%)	W (mg)	RM(%)	W (mg)	RM(%)	W (mg)	RM(%)
0	0	72.203	100	69.5044	100	71.173	100	70.9601	100	1.36184	0
30	0.5	71.1	98.4724	68.85	99.0585	70.54	99.1106	70.1633	98.8805	1.17134	0.354405
185	3.08333	71.62	99.1926	68.3	98.2672	71.63	100.642	70.5167	99.3673	1.9197	1.19707
360	6	66.1	91.5474	64.34	92.5697	66.86	93.9401	65.7667	92.6857	1.29265	1.20055
645	10.75	57.85	80.1213	53.25	76.6139	58.95	82.8264	56.6833	79.8538	3.02379	3.11487
1305	21.75	28.15	38.9873	25.03	36.0121	27.28	38.3291	26.82	37.7762	1.61006	1.56277
1515	25.25	24.31	33.669	19.72	28.3723	20.54	28.8593	21.5233	30.3002	2.4479	2.9276
1645	27.4167	21.98	30.4419	15.1	21.7252	17.41	24.4615	18.1633	25.5429	3.50132	4.45783
1795	29.9167	19.65	27.2149	14.25	20.5023	16.1	22.6209	16.6667	23.4461	2.74424	3.43154
2085	34.75	8.6	11.9109	3.77	5.42412	7.03	9.87734	6.46667	9.07077	2.46378	3.31774
2140	35.6667	0	0	0	0	0	0	0	0	0	0	at this time point all samples were broken into small particles to the extent that they were not weighable
		BPCDX
		Sample ID/No.		Sample ID/No.		Sample ID/No.		Averages		STDEV
		1-A4		1-B1		1-B2
Time (min)	Time (h)	Weight (mg)	RM (%)	Weight (mg)	RM(%)	Weight (mg)	RM(%)	W (mg)	RM(%)	W (mg)	RM(%)
0	0	65.1063	100	63.2523	100	69.937	100	66.0985	100	3.45104	0
35	0.583333	63.54	97.5942	61.75	97.6249	68.2	97.5163	64.4967	97.5785	3.32972	0.0559728
190	3.16667	63.89	98.1318	61.65	97.4668	68.45	97.8738	64.6633	97.8241	3.46533	0.335276
365	6.08333	59.65	91.6194	58.9	93.1191	64.8	92.6548	61.1167	92.4645	3.21183	0.767781
650	10.8333	54.45	83.6325	55.63	87.9494	61.36	87.7361	57.1467	86.4393	3.69625	2.43314
1310	21.8333	33.16	50.9321	35.4	55.9663	38.92	55.6501	35.8267	54.1828	2.90361	2.81967
1520	25.3333	28.72	44.1125	30.58	48.3461	32.8	46.8994	30.7	46.4526	2.04265	2.15186
1650	27.5	27.1	41.6242	28.15	44.5043	29.04	41.5231	28.0967	42.5505	0.971099	1.69277
1800	30	25.7	39.4739	25.18	39.8088	28.12	40.2076	26.3333	39.8301	1.56899	0.367317
2090	34.8333	16.55	25.42	16.4	25.9279	18.64	26.6526	17.1967	26.0001	1.25221	0.619463
2370	39.5	0	0	0	0	0	0	0	0	0	0	at this time point all samples were broken into small particles to the extent that they were not weighable
		Human corneas
Time (Hours)	Human cornea (sample 1)		Human cornea (sample 2)		Average		Std.Dev
	Mass (mg)	% RM	Mass (mg)	% RM	Mass (mg)	% RM	Mass (mg)	% RM
0	66.64	100	55.15	100	60.895	100	8.12466	0
3	65.81	98.7545	54.93	99.6011	60.37	99.1778	7.69332	0.598627
6	65.6	98.4394	54.82	99.4016	60.21	98.9205	7.62261	0.680418
9	65.04	97.599	54.28	98.4225	59.66	98.0108	7.60847	0.582263
12	65.7	98.5894	54.49	98.8033	60.095	98.6963	7.92667	0.151199
22	75.25	112.92	57.14	103.608	66.195	108.264	12.8057	6.58446
24	76.03	114.091	57.18	103.681	66.605	108.886	13.329	7.36082
30	81.85	122.824	58.71	106.455	70.28	114.64	16.3625	11.5746
45	55.2	82.8331	39.94	72.4207	47.57	77.6269	10.7904	7.36272
48	30.77	46.1735	26.32	47.7244	28.545	46.9489	3.14663	1.09667
50	0	0	0	0	0	0	0	0	at this time point all samples were broken into small particles to the extent that they were not weighable

## Sheet: CellCulture
Viable cells per frame
Control	BPCDX
80	128
83	113
84	96
	135
	137								t-test
	136								**p value=0.0036
