# Supplementary material for: Bioengineered corneal tissue for minimally invasive vision restoration in advanced keratoconus in two clinical cohorts
Source: Nat Biotechnol. 2022 Aug 11;41(1):70–81. doi: 10.1038/s41587-022-01408-w (PMC9849136; doi:10.1038/s41587-022-01408-w)
Supplement: Source Data Extended Data Fig. 1 — Raw quantitative measurement data. [file 41587_2022_1408_MOESM4_ESM.xlsx]

## Sheet: TransmissionData
Light Transmission 0 and 24 months
Sample	Wavelength	0m	24m	Sample	Wavelength	0m	24m
1	450	92.52	86.16	1	600	96.39	89.9
2	450	92.27	85.69	2	600	95.37	90.35
3	450	93.43	87.3	3	600	96.94	94.29
4	450	92.89	88.88	4	600	96.43	93.79
5	450	94.28	87.46	5	600	97.08	92.74
6	450	94.1	87.05	6	600	97.32	93.83
7	450	93.79	93.56	7	600	97.23	97.03
8	450	88.96	95.9	8	600	94.86	99.02
9	450	87.51	92.1	9	600	93.41	95.79
10	450	86.6	91.66	10	600	93.84	97.46

## Sheet: CollagenaseAssay
Collagenase degradation at 0 and 24 months
Relative mass measurements, relative to time 0h
		BPCDX-0 M
		Batch
		1		2		3
Sample	Time (h)	RM (%)		RM (%)		RM (%)
1	0	100		100		100
2	0	100		100		100
3	0	100		100		100
4	4	67.04		76.88		70.57
5	4	77.31		69.6		70.55
6	4	73.45		75.97		76
7	8	24.33		34.28		24.66
8	8	34.99		25.01		23.38
9	8	26.09		35.61		35.13
		BPCDX-24 M
		Batch		Batch		Batch
		1		2		3
Sample	Time (h)	RM (%)		RM(%)		RM(%)
1	0	100		100		100
2	0	100		100		100
3	0	100		100		100
4	4	66.86		74.07		73.96
5	4	72.85		70.96		71.21
6	4	74.31		69.68		72.34
7	8	33.53		34.43		33.93
8	8	37.68		31.83		31.67
9	8	36.52		31.95		30.49

## Sheet: MaterialPropertiesTable
	Water Content			Mechanical properties at 24 months (for 0 month data, see Source Data for Figure 1)
Sample	0m	24m
1	92.93	87.7		Sample	Tensile Stress at Maximum Load (kPa)	Tensile Strain at Maximum Load (%)	Young’s Modulus (kPa)	Energy at Maximum Load (kPa)
2	85.19	89.33		1	325.45	13.87	3820	17.8571
3	88.21	88.68		2	598.05	13.38	6320	35.7143
4		89.62		3	430.72	12.05	6470	22.619
5		89.76		4	586.74	14.08	5860	36.4286
6		79.7		5	268.5	11.83	3130	16.6667
7		89.97		6	220.42	11.21	3700	11.4286
8		84.82		7	235.79	11.66	3110	11.9048
9		91.37		8	346.76	8.79	6420	11.4286
10		88.73		9	584.37	13.79	6930	31.9048
