# Supplementary material for: Bioengineered corneal tissue for minimally invasive vision restoration in advanced keratoconus in two clinical cohorts
Source: Nat Biotechnol. 2022 Aug 11;41(1):70–81. doi: 10.1038/s41587-022-01408-w (PMC9849136; doi:10.1038/s41587-022-01408-w)
Supplement: Source Data Table 1 — Raw clinical measurement data. [file 41587_2022_1408_MOESM5_ESM.xlsx]

## Sheet: Table1ClinicalData
Iranian Cohort				Preoperative									Postoperative 24 months
									Spectacle-corrected		BPCDX							Spectacle-corrected	LogMAR
case	age	Sex	eye	Central corneal thickness (µm)	Thinnest point (µm)	Corneal volume (mm3)	Mean Keratometry (D)	Max Keratometry (D)	Visual Acuity (logMAR)	Contact lens tolerant?	thickness (µm)		Central corneal thickness (µm)	Thinnest point (µm)	Corneal volume (mm3)	Mean Keratometry (D)	Max Keratometry (D)	Visual Acuity (logMAR)	lines gained	Contact lens tolerant?
1	18	M	OS	471	455	58.4	49.3	58.3	0.2	No	440							0.69897	-4.9897	Yes
2	39	F	OD	368	307	58.2	63.1	69.7	2	No	440		769	721	86.5	50.9	56.6	0.69897	13.0103	Yes
3	39	F	OD	337	323	53.1	61.4	75.2	1.3	No	440		682	663	75.4	54.35	59.4	0.154902	11.451	Yes
4	39	F	OS	481	411	56	56.7	75.6	1.18	No	280		749	702	79.2	53.05	67.1	0.09691	10.8309	Yes
5	36	M	OD	506	455	59.3	60.5	65.4	1.3	No	280		575	560	61	53.75	57.4	0.69897	6.0103	Yes
6	37	F	OS	533	512	63.2	50.6	55.4	1.3	No	280		752	535	73	54.5	57.9	0.39794	9.0206	Yes
7	18	M	OD	477	421	57.1	55.4	68.7	1	No	440		908	844	85.3	49.55	53.4	0.39794	6.0206	Yes
8	18	M	OS	495	422	56	54.8	69.6	0.7	No	440		820	768	76.4	51.05	55.1	0.39794	3.0206	Yes
9	43	M	OS	447	446	58.9	46.7	56.9	0.7	No	280		689	683	71.1	51.5	62.6	0.221849	4.78151	Yes
10	38	M	OS	510	465	56.3	60.2	70.7	1	No	280		731	731	74.3	54.35	58.5	0.69897	3.0103	Yes
11	18	M	OD	356	326	57.6	69	78.9	2	No	440		672	643	78.1	51.95	56.2	0.522879	14.7712	Yes
12	27	F	OD	366	319	51.6	62.2	85.1	2	No	440		665	665	66.8	55.8	63	0.522879	14.7712	Yes
Indian Cohort				Preoperative									Postoperative 24 months
									Spectacle/lens-corrected*		BPCDX							Contact lens-corrected**	LogMAR
case	age	Sex	eye	Central corneal thickness (µm)		Intraocular pressure (mmHg)	Mean Keratometry (D)	Max Keratometry (D)	Visual Acuity (logMAR)		thickness (µm)		Central corneal thickness (µm)		Intraocular pressure (mmHg)	Mean Keratometry (D)	Max Keratometry (D)	Visual Acuity (logMAR)	lines gained	Contact lens tolerant?
1	31	F	OS	410		12	54	64.5	1.78	No	280		618		16	49	51.5	0	17.8	Yes
2	26	M	OS	366		12	69.7	77.2	1.48	No	280		601		14	49	48	0	14.8	Yes
3	19	M	OS	368		12	60.7	67.1	1.48	No	280		590		15	49	50	0.17	13.1	Yes
4	19	M	OD	386		10	61	65	1.48	No	280		580		12	50	49	0.17	13.1	Yes
5	31	M	OD	380		12	49.5	56.7	1.78	No	280		575		13	50	48	0.3	14.8	Yes
6	30	M	OD	380		12	50	52.7	1.78	No	280		560		14	47	48	0.17	16.1	Yes
7	30	M	OS	370		12	49.7	53.9	1.48	No	280		590		12	46	48	0.17	13.1	Yes
8	27	F	OD	360		12	62.3	64.5	1.78	No	280		580		12	47	48	0	17.8	Yes
*vision with contact lenses did not improve and was the same as the best spectacle-corrected acuity; all subjects were intolerant to contact lenses preoperatively
**vision was only measured with fitted contact lenses 24 months postoperatively
